# Supplementary material for: Gigantic-oxidative atomic-layer-by-layer epitaxy for artificially designed complex oxides
Source: Natl Sci Rev. 2024 Nov 27;12(4):nwae429. doi: 10.1093/nsr/nwae429 (PMC11960094; doi:10.1093/nsr/nwae429)
Supplement: nwae429_Supplemental_Files [file nwae429_supplemental_files.zip]

Archive with 2 entries (2 files):
- GOALL-Epitaxy Main_Revised_final-highlight.pdf
- GOALL-Epitaxy SI_Final.pdf
